# Supplementary material for: Wolbachia Surface Protein (wsp) Gene Sequencing of Strains A and B in Native Aedes albopictus of Mérida, Yucatán
Source: Biology (Basel). 2025 Oct 13;14(10):1399. doi: 10.3390/biology14101399 (PMC12561236; doi:10.3390/biology14101399)
Supplement: Supplementary file 1 [file biology-14-01399-s001.zip]

Archive with 1 entries (1 files):
- biology-3790890-supplementary.pdf
